# Supplementary material for: An RNA-Seq-Based Framework for Characterizing Canine Prostate Cancer and Prioritizing Clinically Relevant Biomarker Candidate Genes
Source: Int J Mol Sci. 2021 Oct 25;22(21):11481. doi: 10.3390/ijms222111481 (PMC8584104; doi:10.3390/ijms222111481)
Supplement: Supplementary file 1 [file ijms-22-11481-s001.zip]

Archive with 4 entries (3 files):
- Supplementary files/
- Supplementary files/Figure S1.pdf
- Supplementary files/Figure S2.pdf
- Supplementary files/Table S1.xlsx
