# Supplementary material for: An RNA-Seq-Based Framework for Characterizing Canine Prostate Cancer and Prioritizing Clinically Relevant Biomarker Candidate Genes
Source: Int J Mol Sci. 2021 Oct 25;22(21):11481. doi: 10.3390/ijms222111481 (PMC8584104; doi:10.3390/ijms222111481)
Supplement: Supplementary file 1 [file ijms-22-11481-s001.zip › Supplementary files/Table S1.xlsx]

## Sheet: Table 1
Ensembl ID cfa	Official gene symbol	log2 fold change	Hub gene	Inflammatory response and cytokines	Regulation of the immune system and cell death	Cell surface and PI3K signaling	Cell cycle	Phagosome and autophagy	Superpathway	DEG log2 ≤-2/≥2	≥40th percentile	DEGS	PCa pathway	HPA	hPCa gene assays	UP_KEYWORDS	Druggable	Literature	DEGD	DEGsSD		Table S1: Canine prostate cancer (PCa) biomarker candidates. Detailed information on differentially expressed genes (DEGs) that selected based on two different sets of criteria: (1) “strongly deregulated superpathway genes” (DEGsS, columns 5 to 13) and (2) “database-associated deregulated genes” (DEGsD, columns 14 to 20). The DEGs that are common to both gene are dubbed “database-associated stron…
ENSCAFG00000001835	ABCB1	3.56116		●					●	●	●	●					●		●	●
ENSCAFG00000012206	ACKR3	2.73674		●					●	●	●	●
ENSCAFG00000006237	ACPP	-5.14343								●	●			●				●	●
ENSCAFG00000016020	ACTB	1.36646		●	●	●		●	●		●						●	●	●
ENSCAFG00000012504	ACTN3	-3.09732			●	●			●	●	●	●
ENSCAFG00000009498	ADA	3.77354								●	●						●	●	●
ENSCAFG00000012249	ADCY1	-3.49239		●	●				●	●	●	●
ENSCAFG00000010238	ADCY2	-3.5399		●	●				●	●	●	●
ENSCAFG00000008907	ADCY6	-2.38898		●	●				●	●	●	●
ENSCAFG00000009913	ADCY7	4.05195		●	●				●	●	●	●
ENSCAFG00000015340	ADK	1.82474									●						●		●
ENSCAFG00000007539	ADM	6.17198								●	●							●	●
ENSCAFG00000018079	ADORA2B	2.71251		●					●	●	●	●
ENSCAFG00000008381	AGA	-1.50015									●							●	●
ENSCAFG00000000765	AGPAT4	2.24526								●	●							●	●
ENSCAFG00000002437	AGR2	2.95418								●	●					●		●	●
ENSCAFG00000019342	AGRN	2.55399				●			●	●	●	●
ENSCAFG00000009721	ALCAM	-3.84915								●	●						●		●
ENSCAFG00000010617	ALDH1A3	6.6876								●	●							●	●
ENSCAFG00000018146	ALDH3A1	-4.2662								●	●						●		●
ENSCAFG00000000588	ALDH7A1	-1.21895									●							●	●
ENSCAFG00000006657	ALKBH3	-1.24022									●							●	●
ENSCAFG00000003905	AMD1	1.31919									●			●					●
ENSCAFG00000006934	AMHR2	-2.00245		●					●	●	●	●
ENSCAFG00000012694	ANK3	-2.73091		●					●	●	●	●
ENSCAFG00000008821	ANKRD34B	-2.8549								●	●							●	●
ENSCAFG00000012013	ANPEP	-3.41519		●					●	●	●	●
ENSCAFG00000001778	ANXA1	5.06224								●	●						●	●	●
ENSCAFG00000016686	ANXA2	1.69995									●							●	●
ENSCAFG00000004329	APBB1IP	4.57768		●					●	●	●	●
ENSCAFG00000008380	AQP5	-3.89383								●	●							●	●
ENSCAFG00000016656	AR	-3.45694	36	●	●				●	●	●	●	●					●	●	●
ENSCAFG00000015115	ARAF	-1.07624		●	●				●		●		●			●	●		●
ENSCAFG00000006214	ARAP3	2.46006		●					●	●	●	●
ENSCAFG00000003075	AREG	10.2436								●	●							●	●
ENSCAFG00000024150	ARF6	1.95579			●				●		●							●	●
ENSCAFG00000016428	ARG2	2.00718			●				●	●	●	●		●					●	●
ENSCAFG00000012314	ARID1A	-1.06171									●						●		●
ENSCAFG00000015081	ARPC1B	3.33284			●				●	●	●	●
ENSCAFG00000013341	ARPC5	2.36085			●				●	●	●	●
ENSCAFG00000007143	ASAH1	2.29687			●				●	●	●	●
ENSCAFG00000003370	ASAP2	4.40935			●				●	●	●	●
ENSCAFG00000028982	ASAP3	-3.09106			●				●	●	●	●				●			●	●
ENSCAFG00000016482	ASF1B	2.4564	38							●	●				●				●
ENSCAFG00000010332	ASL	-1.06358									●							●	●
ENSCAFG00000011403	ASPM	3.93806	29							●	●				●				●
ENSCAFG00000002307	ASPN	3.77812								●	●							●	●
ENSCAFG00000005830	ASPSCR1	-1.5061					●		●		●					●			●
ENSCAFG00000013332	ATF2	1.29316		●	●	●			●		●						●		●
ENSCAFG00000012339	ATF3	2.49807			●				●	●	●	●
ENSCAFG00000004236	ATP6V0A4	-5.19779		●				●	●	●	●	●
ENSCAFG00000003442	ATP6V1B1	4.6903						●	●	●	●	●
ENSCAFG00000010095	ATP6V1B2	-2.01033						●	●	●	●	●					●		●	●
ENSCAFG00000004261	ATP7B	-3.7798								●	●						●		●
ENSCAFG00000017252	ATRX	-1.23289									●						●		●
ENSCAFG00000029331	AURKA	2.261	68	●					●	●	●	●				●	●	●	●	●
ENSCAFG00000019402	AVPR2	5.28499								●	●						●		●
ENSCAFG00000011236	AXIN2	2.77712			●				●	●	●	●
ENSCAFG00000013633	B2M	2.99022	20							●	●							●	●
ENSCAFG00000014488	BAD	-1.14024		●	●	●			●		●		●					●	●
ENSCAFG00000029396	BASP1	-4.59569								●	●							●	●
ENSCAFG00000000068	BCL2	-1.9842		●	●	●			●		●		●			●	●	●	●
ENSCAFG00000013979	BCL2A1	5.89885					●		●	●	●	●
ENSCAFG00000028647	BGLAP	-3.26187								●	●						●		●
ENSCAFG00000005621	BHLHE40	1.62909									●						●	●	●
ENSCAFG00000005302	BIRC5	1.80813			●				●		●				●		●		●
ENSCAFG00000007963	BLK	6.44151								●						●	●		●
ENSCAFG00000029558	BMF	-2.05059		●					●	●	●	●
ENSCAFG00000014880	BMP4	3.41535			●				●	●	●	●
ENSCAFG00000012011	BMP7	5.87369		●					●	●	●	●						●	●	●
ENSCAFG00000023687	BMPR2	2.0866		●					●	●	●	●
ENSCAFG00000008901	BPI	5.84002								●	●							●	●
ENSCAFG00000014600	BRCA1	2.63298	38	●		●			●	●	●	●					●	●	●	●
ENSCAFG00000006383	BRCA2	1.26133			●				●		●						●	●	●
ENSCAFG00000006153	BTG1	1.52222									●					●			●
ENSCAFG00000017669	BTK	3.54662	19	●	●				●	●	●	●				●	●		●	●
ENSCAFG00000007062	BUB1	6.51886	67	●			●		●	●	●	●						●	●	●
ENSCAFG00000008877	BUB1B	5.04966	27		●		●		●	●	●	●			●				●	●
ENSCAFG00000031290	C1QA	4.11675	19	●				●	●	●	●	●					●		●	●
ENSCAFG00000032344	C1QB	4.39977		●				●	●	●	●	●					●		●	●
ENSCAFG00000014639	C1QC	4.45694		●				●	●	●	●	●					●		●	●
ENSCAFG00000018825	C1QTNF3	6.88149								●								●	●
ENSCAFG00000014220	C1R	3.58215		●				●	●	●	●	●					●		●	●
ENSCAFG00000014346	C1S	3.3919		●				●	●	●	●	●					●		●	●
ENSCAFG00000018625	C3	5.77737	19	●				●	●	●	●	●						●	●	●
ENSCAFG00000025436	C3AR1	6.86921						●	●	●	●	●
ENSCAFG00000004175	C5AR1	4.13188						●	●	●	●	●
ENSCAFG00000025202	CA2	4.24979								●	●							●	●
ENSCAFG00000008525	CACNA1D	-5.93782				●			●	●	●	●						●	●	●
ENSCAFG00000006339	CACNA2D1	-5.21616				●			●	●	●	●
ENSCAFG00000008211	CACNA2D3	-5.73486				●			●	●	●	●
ENSCAFG00000004474	CACNB2	-2.94389				●			●	●	●	●
ENSCAFG00000017516	CALM1	1.49051		●					●		●							●	●
ENSCAFG00000012059	CAMK2D	2.58511		●					●	●	●	●
ENSCAFG00000004904	CAND2	-1.88022									●							●	●
ENSCAFG00000013477	CAPZA1	2.16939								●	●					●			●
ENSCAFG00000016284	CARD11	5.30604			●				●	●	●	●
ENSCAFG00000012168	CASP10	3.38912		●	●				●	●	●	●
ENSCAFG00000014864	CASP12	4.50365			●				●	●	●	●
ENSCAFG00000007750	CASP3	1.36861	56	●	●		●	●	●		●						●	●	●
ENSCAFG00000025192	CASP8	5.23587		●	●		●	●	●	●	●	●						●	●	●
ENSCAFG00000007854	CAST	1.8342									●							●	●
ENSCAFG00000003404	CAV1	4.90989		●	●	●		●	●	●	●	●						●	●	●
ENSCAFG00000003402	CAV2	4.42933		●	●	●			●	●	●	●						●	●	●
ENSCAFG00000020389	CBFB	1.66156									●					●			●
ENSCAFG00000001360	CBX7	-2.12084								●	●							●	●
ENSCAFG00000015239	CCDC181	-1.89905									●							●	●
ENSCAFG00000018169	CCL14	4.14624		●	●				●	●	●	●
ENSCAFG00000008754	CCL17	9.84048		●	●				●	●	●	●					●		●	●
ENSCAFG00000018349	CCL2	5.86953		●	●				●	●	●	●						●	●	●
ENSCAFG00000031869	CCL23	5.48831		●	●				●	●	●	●
ENSCAFG00000001953	CCL27	-2.17603		●	●				●	●	●	●
ENSCAFG00000018167	CCL3	7.5347		●	●				●	●								●	●
ENSCAFG00000018164	CCL4	4.73637		●	●				●	●	●	●
ENSCAFG00000023928	CCL8	9.00776		●	●				●	●	●	●
ENSCAFG00000004133	CCNA2	6.25768		●	●		●		●	●	●	●
ENSCAFG00000007705	CCNB1	3.15848	68	●			●		●	●	●	●				●		●	●	●
ENSCAFG00000016600	CCNB2	5.6486		●			●		●	●	●	●
ENSCAFG00000015996	CCNB3	4.20756		●			●		●	●	●	●
ENSCAFG00000015381	CCND2	2.73069		●	●	●	●		●	●	●	●					●	●	●	●
ENSCAFG00000001618	CCND3	1.66322		●	●	●	●		●		●						●	●	●
ENSCAFG00000009408	CCNE2	1.91221		●	●	●	●		●		●		●						●
ENSCAFG00000013783	CCR5	4.65271		●	●				●	●	●	●
ENSCAFG00000030966	CCR6	5.44162		●	●				●	●	●	●
ENSCAFG00000030300	CCR7	5.11927	25	●	●				●	●	●	●						●	●	●
ENSCAFG00000012423	CCS	-2.04569								●	●							●	●
ENSCAFG00000013968	CD163	5.37915								●	●							●	●
ENSCAFG00000023735	CD1A6	4.0518		●					●	●	●	●				●			●	●
ENSCAFG00000030554	CD1D	3.05866		●					●	●	●	●						●	●	●
ENSCAFG00000009829	CD2	4.26338		●					●	●	●	●
ENSCAFG00000028603	CD33	4.11446		●					●	●	●	●
ENSCAFG00000003709	CD37	4.16423		●					●	●	●	●
ENSCAFG00000015298	CD38	4.57265	24	●					●	●	●	●						●	●	●
ENSCAFG00000031719	CD3D	5.17782		●	●				●	●	●	●					●		●	●
ENSCAFG00000012802	CD3E	3.83459		●	●				●	●	●	●					●		●	●
ENSCAFG00000009994	CD40	3.02313	17	●	●		●	●	●	●	●	●					●	●	●	●
ENSCAFG00000006889	CD44	4.76273	22	●	●	●			●	●	●	●					●	●	●	●
ENSCAFG00000031101	CD48	5.83972			●				●	●	●	●
ENSCAFG00000016332	CD5	3.25568		●					●	●	●	●					●		●	●
ENSCAFG00000024748	CD55	4.76281		●				●	●	●	●	●					●		●	●
ENSCAFG00000009798	CD58	2.31468			●				●	●	●	●
ENSCAFG00000002061	CD72	6.105			●				●	●	●	●
ENSCAFG00000018101	CD74	3.16463		●					●	●	●	●
ENSCAFG00000004980	CD79A	4.57975			●				●	●	●	●
ENSCAFG00000012677	CD79B	8.66292			●				●	●	●	●
ENSCAFG00000011751	CD86	4.22579	22	●			●	●	●	●	●	●						●	●	●
ENSCAFG00000015049	CDA	5.29604								●	●						●		●
ENSCAFG00000005259	CDC20	1.58999	18	●	●		●		●		●				●				●
ENSCAFG00000006175	CDC25B	2.98749		●			●		●	●	●	●
ENSCAFG00000001220	CDC25C	2.28267		●			●		●	●							●		●
ENSCAFG00000014707	CDC42	1.39881									●							●	●
ENSCAFG00000014571	CDC45	5.89561					●		●	●	●	●
ENSCAFG00000016106	CDC6	5.75516	54				●		●	●	●	●						●	●	●
ENSCAFG00000014650	CDCA3	3.6795	27							●	●				●				●
ENSCAFG00000013980	CDCA5	5.93679		●					●	●	●	●
ENSCAFG00000003278	CDCA8	4.80134								●	●				●				●
ENSCAFG00000014040	CDCP1	1.61727									●							●	●
ENSCAFG00000020305	CDH1	2.25909	28	●	●				●	●	●	●					●	●	●	●
ENSCAFG00000012336	CDH26	5.43632								●				●					●
ENSCAFG00000020303	CDH3	3.16719								●	●							●	●
ENSCAFG00000012904	CDK1	5.42282	52	●			●		●	●	●	●			●				●	●
ENSCAFG00000000082	CDK2	1.25347		●	●	●	●		●		●		●				●		●
ENSCAFG00000001998	CDK6	2.48132		●	●	●	●		●	●	●	●					●	●	●	●
ENSCAFG00000029853	CDKN1A	3.22417	34	●	●	●	●		●	●	●	●	●				●	●	●	●
ENSCAFG00000013244	CDKN1B	-1.16166	18	●	●	●	●		●		●		●				●	●	●
ENSCAFG00000014897	CDKN3	3.67711	28							●	●				●				●
ENSCAFG00000019866	CDT1	2.89815	44							●	●					●			●
ENSCAFG00000007407	CEBPA	-2.62673			●		●		●	●	●	●
ENSCAFG00000019872	CEL	-3.48526								●	●						●	●	●
ENSCAFG00000010836	CENPE	2.4875	20							●	●						●		●
ENSCAFG00000012593	CENPF	5.67711	23							●	●				●	●			●
ENSCAFG00000001003	CENPM	2.33217								●	●				●				●
ENSCAFG00000007881	CEP55	6.24073	17							●	●				●				●
ENSCAFG00000010691	CERS3	6.32861			●				●	●	●	●
ENSCAFG00000018482	CERS4	-2.2911			●				●	●	●	●
ENSCAFG00000011826	CERS6	4.70679			●				●	●	●	●
ENSCAFG00000020391	CES2	-2.99687								●	●						●		●
ENSCAFG00000000686	CFB	2.73573						●	●	●	●	●
ENSCAFG00000028817	CFD	4.80129						●	●	●	●	●
ENSCAFG00000015163	CFP	3.26526		●					●	●	●	●
ENSCAFG00000010551	CHEK1	3.06005	37		●		●		●	●	●	●					●	●	●	●
ENSCAFG00000024864	CHGA	-3.51053								●	●							●	●
ENSCAFG00000010937	CHKA	-1.39676									●							●	●
ENSCAFG00000015467	CHRM1	-3.4732			●	●			●	●	●	●		●			●		●	●
ENSCAFG00000009967	CHRM3	-4.5344			●				●	●	●	●
ENSCAFG00000009588	CHUK	1.05458		●	●	●			●		●		●						●
ENSCAFG00000018931	CIITA	2.37344		●					●	●	●	●
ENSCAFG00000010114	CIT	3.66968								●	●							●	●
ENSCAFG00000011629	CLCF1	2.09425		●					●	●	●	●
ENSCAFG00000029313	CLDN1	3.44097			●				●	●	●	●						●	●	●
ENSCAFG00000005458	CLDN10	-7.51311			●				●	●	●	●
ENSCAFG00000013940	CLEC4E	7.91116		●					●	●	●	●
ENSCAFG00000013504	CLEC7A	7.82474		●				●	●	●	●	●
ENSCAFG00000011929	CLK1	-1.19109									●					●			●
ENSCAFG00000000248	CLK4	-1.50409									●					●			●
ENSCAFG00000014736	CLTCL1	-2.19768			●				●	●	●	●
ENSCAFG00000008404	CLU	4.76791								●	●							●	●
ENSCAFG00000004030	CMPK1	1.89597									●						●		●
ENSCAFG00000020416	CMTM3	1.25746									●							●	●
ENSCAFG00000017018	COL1A1	6.6063	24	●	●	●			●	●	●	●			●			●	●	●
ENSCAFG00000002069	COL1A2	5.47474	24	●	●	●			●	●	●	●						●	●	●
ENSCAFG00000006062	COL4A1	2.98189			●	●			●	●	●	●						●	●	●
ENSCAFG00000006069	COL4A2	2.53017			●	●			●	●	●	●						●	●	●
ENSCAFG00000019848	COL5A1	5.18694		●	●	●			●	●	●	●
ENSCAFG00000014837	COL5A2	3.60494		●	●	●			●	●	●	●
ENSCAFG00000011911	COL6A1	4.02905				●			●	●	●	●
ENSCAFG00000029022	COL6A2	3.18509				●			●	●	●	●
ENSCAFG00000012226	COL6A3	4.1055				●			●	●	●	●
ENSCAFG00000006046	COL6A5	10.3342				●			●	●	●	●
ENSCAFG00000017110	CORO1A	3.35077		●				●	●	●	●	●
ENSCAFG00000008324	CP	5.46111								●	●						●	●	●
ENSCAFG00000015590	CPAMD8	-2.19159								●	●			●					●
ENSCAFG00000015372	CPEB2	-2.22682		●					●	●	●	●
ENSCAFG00000017395	CREB3L4	-5.21537			●	●			●	●	●	●	●	●					●	●
ENSCAFG00000019157	CRK	1.66327	23	●	●	●			●		●					●			●
ENSCAFG00000018219	CSF1R	4.65146		●	●	●	●		●	●	●	●				●	●	●	●	●
ENSCAFG00000000820	CSF2	6.04914		●	●		●		●	●							●		●
ENSCAFG00000011041	CSF2RA	3.05523		●	●				●	●	●	●
ENSCAFG00000001519	CSF2RB	3.43658		●					●	●	●	●
ENSCAFG00000003376	CSF3R	4.08033		●	●	●			●	●	●	●					●		●	●
ENSCAFG00000000656	CTHRC1	4.03806								●	●							●	●
ENSCAFG00000005204	CTNNB1	2.62013		●	●	●			●	●	●	●	●				●	●	●	●
ENSCAFG00000004384	CTSC	4.71891								●	●					●			●
ENSCAFG00000010052	CTSD	2.46195		●	●				●	●	●	●					●	●	●	●
ENSCAFG00000010206	CTSE	12.3086								●	●							●	●
ENSCAFG00000012093	CTSK	3.30314		●	●				●	●	●	●
ENSCAFG00000012086	CTSS	3.45618		●				●	●	●	●	●
ENSCAFG00000008761	CX3CL1	6.10928		●	●				●	●	●	●
ENSCAFG00000008584	CXCL10	5.43858	25	●	●				●	●	●	●		●			●		●	●
ENSCAFG00000015892	CXCL16	3.6875		●	●				●	●	●	●
ENSCAFG00000003029	CXCL8	6.03674		●	●		●		●	●	●	●					●	●	●	●
ENSCAFG00000005109	CXCR4	2.94223		●	●				●	●	●	●						●	●	●
ENSCAFG00000019881	CYBA	-1.17477		●	●			●	●		●							●	●
ENSCAFG00000013933	CYBB	3.09571			●				●	●	●	●
ENSCAFG00000002856	CYCS	1.57505		●	●		●	●	●		●							●	●
ENSCAFG00000013152	D2HGDH	-1.78971									●							●	●
ENSCAFG00000001316	DAPK1	2.56992		●	●				●	●	●	●					●	●	●	●
ENSCAFG00000010571	DAPP1	4.90222			●				●	●	●	●
ENSCAFG00000000157	DCC	7.82147			●				●	●	●	●
ENSCAFG00000002931	DCK	3.76042								●	●						●		●
ENSCAFG00000015993	DCP1B	-1.42603									●						●		●
ENSCAFG00000006407	DDRGK1	-1.40744									●						●		●
ENSCAFG00000017891	DEGS2	3.76525			●				●	●	●	●
ENSCAFG00000020429	DEPDC1	5.23744	34							●	●							●	●
ENSCAFG00000025462	DHRS2	7.0778								●	●			●					●
ENSCAFG00000004902	DIAPH3	5.27331			●				●	●	●	●
ENSCAFG00000015553	DKK1	7.9044								●	●						●		●
ENSCAFG00000032102	DLA-DMB	3.0541		●	●			●	●	●	●	●
ENSCAFG00000000803	DLA-DRA	4.32306		●	●			●	●	●	●	●
ENSCAFG00000015026	DLGAP5	6.32104	35							●	●				●				●
ENSCAFG00000012935	DLX1	5.11758								●								●	●
ENSCAFG00000012946	DLX2	6.37665								●								●	●
ENSCAFG00000016982	DOCK2	4.73022			●				●	●	●	●
ENSCAFG00000025002	DPP4	3.68236								●	●							●	●
ENSCAFG00000031829	DROSHA	1.64033		●					●		●							●	●
ENSCAFG00000018085	DSC2	2.33996				●			●	●	●	●
ENSCAFG00000010139	DSCAM	-4.99508								●	●						●		●
ENSCAFG00000018058	DSG3	4.37149								●	●							●	●
ENSCAFG00000012260	DTL	4.90479	29							●	●				●				●
ENSCAFG00000006100	DUSP6	3.52438								●	●						●		●
ENSCAFG00000000407	DYRK2	1.04294									●					●			●
ENSCAFG00000011429	DYRK3	2.785								●	●					●			●
ENSCAFG00000007435	E2F1	3.46939		●	●		●		●	●	●	●	●						●	●
ENSCAFG00000013273	E2F2	3.63513		●	●		●		●	●			●						●
ENSCAFG00000029925	EDA	-3.44926		●					●	●	●	●
ENSCAFG00000011605	EFS	-1.18371									●							●	●
ENSCAFG00000003465	EGFR	2.13419	18	●	●	●			●	●	●	●	●			●	●	●	●	●
ENSCAFG00000013182	EGLN3	3.84184			●				●	●	●	●
ENSCAFG00000001254	EGR1	3.62411			●				●	●	●	●
ENSCAFG00000013049	EGR2	5.8677			●				●	●	●	●					●		●	●
ENSCAFG00000006051	EIF2AK2	2.52027		●	●				●	●	●	●				●	●		●	●
ENSCAFG00000010307	EIF4E	1.20479				●			●		●						●	●	●
ENSCAFG00000018735	ELF4	3.99537								●	●					●			●
ENSCAFG00000003272	ELMO1	2.31106			●				●	●	●	●
ENSCAFG00000018351	ENOSF1	-3.17834								●	●						●		●
ENSCAFG00000005128	ENTPD3	2.49598			●				●	●	●	●
ENSCAFG00000019434	ENTPD8	-3.55867			●				●	●	●	●
ENSCAFG00000016011	EPHA2	6.10075		●		●			●	●	●	●				●	●	●	●	●
ENSCAFG00000002714	EPHA5	-7.70613								●	●					●		●	●
ENSCAFG00000009081	EPHA6	-2.7089								●						●			●
ENSCAFG00000016160	EPHX1	-2.73007								●	●						●		●
ENSCAFG00000017411	EPOR	2.86655		●		●			●	●	●	●
ENSCAFG00000011681	EPSTI1	4.86383								●	●							●	●
ENSCAFG00000015652	ERAS	-2.84208								●								●	●
ENSCAFG00000004448	ERCC1	-1.11793									●						●		●
ENSCAFG00000018381	ESM1	6.60051								●	●							●	●
ENSCAFG00000007030	ESPL1	5.53916		●			●		●	●	●	●
ENSCAFG00000015846	ESR2	-6.23599								●	●							●	●
ENSCAFG00000010304	ETS1	3.84436			●				●	●	●	●				●			●	●
ENSCAFG00000002342	ETV1	2.23196					●		●	●	●	●				●		●	●	●
ENSCAFG00000013420	ETV5	3.2005					●		●	●	●	●						●	●	●
ENSCAFG00000018623	EVI2B	3.56244								●	●					●			●
ENSCAFG00000003411	EZH2	1.74855		●					●		●							●	●
ENSCAFG00000009284	F2R	2.04344		●	●	●			●	●	●	●					●		●	●
ENSCAFG00000009281	F2RL1	2.39912								●	●							●	●
ENSCAFG00000031706	FABP5	2.77408								●	●					●		●	●
ENSCAFG00000013490	FAM129A	-2.6333								●	●							●	●
ENSCAFG00000000997	FAM83A	9.8474								●	●					●			●
ENSCAFG00000009027	FAM83D	4.16916								●	●					●			●
ENSCAFG00000001286	FANCC	-1.66781									●						●		●
ENSCAFG00000005182	FANCD2	2.30035								●	●							●	●
ENSCAFG00000010387	FAP	4.09796								●	●							●	●
ENSCAFG00000000804	FBLN1	4.69319								●	●							●	●
ENSCAFG00000004406	FBLN2	3.60251								●	●							●	●
ENSCAFG00000000547	FBXO5	2.7647		●					●	●	●	●
ENSCAFG00000012878	FCER1G	4.39041		●	●				●	●	●	●						●	●	●
ENSCAFG00000011504	FCGR1A	4.5583		●	●		●	●	●	●	●	●					●		●	●
ENSCAFG00000013035	FCGR2B	4.572		●	●			●	●	●	●	●
ENSCAFG00000014609	FERMT3	4.10735		●					●	●	●	●
ENSCAFG00000002283	FGD3	2.71717			●				●	●	●	●
ENSCAFG00000012374	FGFR2	-1.75415		●	●	●			●		●		●			●	●	●	●
ENSCAFG00000016518	FGFR4	4.41956		●	●	●			●	●	●	●				●			●	●
ENSCAFG00000012070	FGR	2.64172			●				●	●	●	●				●	●		●	●
ENSCAFG00000030496	FHAD1	4.33424								●	●							●	●
ENSCAFG00000014345	FN1	4.6655		●	●	●			●	●	●	●
ENSCAFG00000024888	FOLH1	4.02282								●	●			●			●	●	●
ENSCAFG00000017040	FOS	3.63763	32	●	●				●	●	●	●			●	●	●	●	●	●
ENSCAFG00000004443	FOSB	5.47101			●				●	●	●	●
ENSCAFG00000013132	FOSL1	5.24057			●				●	●	●	●
ENSCAFG00000013743	FOXA1	-2.12919								●	●			●				●	●
ENSCAFG00000015642	FOXM1	3.3815	44							●	●				●			●	●
ENSCAFG00000006019	FREM2	2.92969								●	●							●	●
ENSCAFG00000000431	FRS2	2.63841		●					●	●	●	●						●	●	●
ENSCAFG00000023272	FSTL3	3.30971								●	●					●			●
ENSCAFG00000029992	FTL	-3.63894								●	●							●	●
ENSCAFG00000030293	FTMT	-2.7071								●						●			●
ENSCAFG00000006800	FZD10	5.59138		●	●				●	●	●	●
ENSCAFG00000014134	FZD2	1.86047		●	●				●		●							●	●
ENSCAFG00000000654	FZD6	3.53065		●	●				●	●	●	●
ENSCAFG00000002174	GADD45G	-6.06087					●		●	●	●	●
ENSCAFG00000017644	GALNT10	2.71237								●	●							●	●
ENSCAFG00000005328	GALNT14	-6.26724								●	●						●		●
ENSCAFG00000015077	GAPDH	1.38729									●							●	●
ENSCAFG00000017455	GAS7	3.49125								●	●					●			●
ENSCAFG00000023151	GATA6	5.42075								●	●					●		●	●
ENSCAFG00000001649	GCNT1	5.59242								●	●							●	●
ENSCAFG00000014882	GDF15	4.44515								●	●							●	●
ENSCAFG00000003748	GEN1	2.13033								●	●							●	●
ENSCAFG00000007203	GGH	1.08101									●						●	●	●
ENSCAFG00000013899	GGT1	5.42545		●					●	●	●	●						●	●	●
ENSCAFG00000000958	GJA1	5.62964				●			●	●	●	●
ENSCAFG00000019088	GLIS1	-3.52608								●	●			●					●
ENSCAFG00000016095	GLUD1	2.54223								●	●					●			●
ENSCAFG00000019279	GNA15	5.43735		●	●				●	●	●	●
ENSCAFG00000016413	GNAI1	-2.65077		●	●				●	●	●	●
ENSCAFG00000009233	GNAO1	-4.40252		●					●	●	●	●
ENSCAFG00000014655	GNB3	-3.42717			●	●			●	●	●	●
ENSCAFG00000031640	GNG2	3.67474			●	●			●	●	●	●
ENSCAFG00000001350	GOLM1	1.74986									●							●	●
ENSCAFG00000017775	GPRASP1	-1.91148									●							●	●
ENSCAFG00000013217	GPRC5A	5.3015								●	●						●		●
ENSCAFG00000011495	GPX1	1.09239		●					●		●							●	●
ENSCAFG00000031922	GPX3	-4.63553		●					●	●	●	●						●	●	●
ENSCAFG00000028869	GPX8	2.92577		●					●	●	●	●
ENSCAFG00000019499	GRIN1	-5.65643		●					●	●	●	●
ENSCAFG00000014693	GRK4	-4.51221			●				●	●	●	●
ENSCAFG00000006478	GSR	3.96543		●					●	●	●	●				●			●	●
ENSCAFG00000014043	GSTT2	5.36767		●					●	●	●	●
ENSCAFG00000000782	GTSE1	3.10183					●		●	●	●	●
ENSCAFG00000025287	GZMB	5.17226			●		●		●	●	●	●
ENSCAFG00000005749	HBEGF	2.30086		●					●	●	●	●						●	●	●
ENSCAFG00000007122	HCK	4.86688	20		●				●	●	●	●				●	●		●	●
ENSCAFG00000011559	HCLS1	3.89645		●	●				●	●	●	●
ENSCAFG00000000688	HDAC10	-1.65907									●						●		●
ENSCAFG00000004396	HDAC11	-2.14281								●	●						●		●
ENSCAFG00000014334	HDAC5	-1.7316									●						●		●
ENSCAFG00000007502	HHEX	2.9264					●		●	●	●	●
ENSCAFG00000000814	HLA-DQB1	4.64254		●	●			●	●	●	●	●
ENSCAFG00000030851	HLF	-2.6549								●	●					●		●	●
ENSCAFG00000007851	HMGB2	2.36826								●	●							●	●
ENSCAFG00000031330	HOPX	2.95256								●	●					●			●
ENSCAFG00000016870	HOXB13	-3.9258								●	●			●				●	●
ENSCAFG00000006611	HOXC4	6.04916								●	●							●	●
ENSCAFG00000006622	HOXC6	7.33521								●	●							●	●
ENSCAFG00000013450	HOXD8	4.12158								●	●							●	●
ENSCAFG00000009386	HPSE2	-3.55683		●					●	●	●	●
ENSCAFG00000011925	HSD11B1	4.26604								●	●						●		●
ENSCAFG00000007427	HSP90B1	1.22236									●							●	●
ENSCAFG00000000948	HSPA4	1.13836									●						●		●
ENSCAFG00000020196	HSPA5	2.77678	20							●	●						●	●	●
ENSCAFG00000011666	HSPA8	1.35749		●					●		●						●	●	●
ENSCAFG00000010865	HSPD1	1.52805									●							●	●
ENSCAFG00000031460	ICAM1	3.26537	32	●	●			●	●	●	●	●						●	●	●
ENSCAFG00000013617	IDH1	2.63652		●					●	●	●	●					●	●	●	●
ENSCAFG00000012052	IDH2	1.39324		●					●		●						●		●
ENSCAFG00000005750	IDO1	4.69543								●	●							●	●
ENSCAFG00000010438	IFIH1	4.27791		●	●				●	●	●	●
ENSCAFG00000009617	IFIT1	4.99562		●					●	●	●	●
ENSCAFG00000009095	IFNGR2	2.72057		●	●				●	●	●	●
ENSCAFG00000010090	IGF2	4.65909	28	●					●	●	●	●					●		●	●
ENSCAFG00000012272	IGFBP1	15.2981								●	●						●		●
ENSCAFG00000014490	IGFBP2	3.6059								●	●							●	●
ENSCAFG00000031786	IGLC1;IGLC2;IGLC3;IGLC7;IGLL1;IGLL5	6.50757								●	●					●			●
ENSCAFG00000003374	IKZF1	4.4308								●	●						●		●
ENSCAFG00000012844	IL10RA	4.99456		●					●	●	●	●
ENSCAFG00000018359	IL13RA1	2.14355		●					●	●	●	●
ENSCAFG00000005213	IL15RA	2.7914		●	●				●	●	●	●
ENSCAFG00000007249	IL1B	4.83524		●	●				●	●							●	●	●
ENSCAFG00000002152	IL1R2	4.35655		●	●		●		●	●	●	●					●		●	●
ENSCAFG00000014029	IL1RAP	2.86318		●					●	●	●	●
ENSCAFG00000032590	IL21R	4.73822		●					●	●	●	●
ENSCAFG00000005210	IL2RA	4.87794		●	●	●			●	●	●	●					●		●	●
ENSCAFG00000001511	IL2RB	3.98722		●	●	●	●		●	●	●	●
ENSCAFG00000028978	IL2RG	6.66755		●	●	●			●	●	●	●
ENSCAFG00000017447	IL4R	4.44917		●		●			●	●	●	●
ENSCAFG00000002733	IL6	4.24361		●	●	●	●		●	●							●	●	●
ENSCAFG00000017184	IL6R	-3.6384		●		●			●	●	●	●					●		●	●
ENSCAFG00000018752	IL7R	3.99784	20	●		●			●	●							●		●
ENSCAFG00000003550	INHBA	4.58205		●					●	●	●	●
ENSCAFG00000011650	INPP5D	3.34871			●				●	●	●	●
ENSCAFG00000016616	IQGAP3	5.63319	17		●				●	●	●	●			●				●	●
ENSCAFG00000009156	IRF4	5.02807								●	●							●	●
ENSCAFG00000019919	IRF8	4.18755		●					●	●	●	●
ENSCAFG00000010397	IRS1	3.06672		●		●			●	●	●	●
ENSCAFG00000019348	ISG15	4.45991								●	●						●		●
ENSCAFG00000017482	ITGA11	6.26677			●	●			●	●	●	●
ENSCAFG00000018423	ITGA2	5.81501	25	●	●	●		●	●	●	●	●						●	●	●
ENSCAFG00000014145	ITGA2B	-3.69362		●	●	●			●	●	●	●
ENSCAFG00000016987	ITGA3	2.24831		●	●	●			●	●	●	●
ENSCAFG00000014175	ITGA4	3.55084		●	●	●			●	●	●	●						●	●	●
ENSCAFG00000013006	ITGA6	2.02283		●	●	●			●	●	●	●						●	●	●
ENSCAFG00000016603	ITGAL	3.70928		●	●			●	●	●	●	●					●	●	●	●
ENSCAFG00000016881	ITGAM	3.1471		●	●		●	●	●	●	●	●
ENSCAFG00000014597	ITGAV	1.3828		●	●	●		●	●		●						●		●
ENSCAFG00000016883	ITGAX	4.61277		●	●				●	●	●	●
ENSCAFG00000013735	ITGB3	3.95794	32	●	●	●		●	●	●	●	●						●	●	●
ENSCAFG00000004905	ITGB4	2.79575			●	●			●	●	●	●						●	●	●
ENSCAFG00000017565	ITK	3.97153			●				●	●						●	●		●
ENSCAFG00000023463	ITPR1	-2.00802		●					●	●	●	●
ENSCAFG00000015159	JAK3	4.4163	19	●	●	●			●	●	●	●				●	●		●	●
ENSCAFG00000003001	JAZF1	-2.11697								●	●					●			●
ENSCAFG00000028848	JUNB	2.81824			●				●	●	●	●						●	●	●
ENSCAFG00000010231	KCNQ1	5.74449								●	●						●		●
ENSCAFG00000007497	KIF11	5.75997	25							●	●				●				●
ENSCAFG00000001204	KIF20A	6.428								●	●				●			●	●
ENSCAFG00000017535	KIF23	4.44251		●					●	●	●	●
ENSCAFG00000002065	KIT	4.11368	45	●	●	●			●	●	●	●				●	●	●	●	●
ENSCAFG00000002797	KLF4	2.30708								●	●							●	●
ENSCAFG00000005354	KLF6	1.90493									●							●	●
ENSCAFG00000009490	KLHL8	1.40611									●							●	●
ENSCAFG00000002907	KLK2	-12.6418			●				●	●	●	●	●	●	●			●	●	●
ENSCAFG00000002905	KLK4	-7.89323								●	●			●				●	●
ENSCAFG00000011598	KPNA2	4.231		●					●	●	●	●				●			●	●
ENSCAFG00000011428	KRAS	1.80688	31	●	●	●			●		●		●			●	●	●	●
ENSCAFG00000009954	KRT18	-5.48279								●								●	●
ENSCAFG00000007251	KRT5	4.30771								●	●							●	●
ENSCAFG00000031234	KY	-4.40673								●	●							●	●
ENSCAFG00000018173	LAMA3	4.5914		●	●	●			●	●	●	●
ENSCAFG00000012668	LAMA5	2.87739								●	●					●			●
ENSCAFG00000011913	LAMB3	5.63183								●	●				●				●
ENSCAFG00000013243	LAMC2	6.3211		●	●	●			●	●	●	●						●	●	●
ENSCAFG00000019927	LAMC3	-2.53632		●	●	●			●	●	●	●
ENSCAFG00000012003	LAT2	4.31189								●	●							●	●
ENSCAFG00000020332	LCAT	-1.61835									●						●		●
ENSCAFG00000016961	LCP2	4.07244		●	●				●	●	●	●
ENSCAFG00000018600	LEPR	-4.0243		●					●	●	●	●						●	●	●
ENSCAFG00000030931	LIF	4.15724		●	●				●	●	●	●					●	●	●	●
ENSCAFG00000012073	LIMK1	2.79384			●				●	●	●	●
ENSCAFG00000016863	LMNA	1.63788				●			●		●							●	●
ENSCAFG00000006909	LMO1	-3.48948								●	●					●			●
ENSCAFG00000024817	LOC100687459	3.30469								●	●					●			●
ENSCAFG00000013015	LOC478984	4.90941		●	●			●	●	●	●	●
ENSCAFG00000000798	LOC478990	4.91053		●					●	●	●	●				●			●	●
ENSCAFG00000028829	LOC606863	4.0051		●					●	●	●	●
ENSCAFG00000028771	LOC607830	-1.93561									●					●			●
ENSCAFG00000025524	LOC609452	2.54435								●	●					●			●
ENSCAFG00000014782	LPAR5	5.37641		●	●	●			●	●	●	●
ENSCAFG00000002527	LRPPRC	1.22678									●							●	●
ENSCAFG00000006138	LUM	3.73091		●					●	●	●	●						●	●	●
ENSCAFG00000007034	LYN	3.32486		●	●				●	●	●	●				●	●	●	●	●
ENSCAFG00000024903	MAFB	2.48837								●	●					●			●
ENSCAFG00000007047	MAL	6.49225								●	●							●	●
ENSCAFG00000007052	MALL	6.14097								●	●							●	●
ENSCAFG00000014435	MAOA	-2.77461								●	●						●		●
ENSCAFG00000013740	MAP2	-2.09703								●	●						●		●
ENSCAFG00000017298	MAP2K1	1.57911		●	●	●			●		●		●			●	●		●
ENSCAFG00000017851	MAP2K4	1.78083		●	●				●		●					●			●
ENSCAFG00000017454	MAP2K5	-1.4206									●					●		●	●
ENSCAFG00000001382	MAPK13	2.61773		●	●				●	●	●	●					●		●	●
ENSCAFG00000001378	MAPK14	1.30422		●	●				●		●						●		●
ENSCAFG00000018974	MAPK3	-6.60323		●	●	●			●	●			●						●
ENSCAFG00000010588	MARCKSL1	3.00141		●	●				●	●	●	●
ENSCAFG00000004913	MARCO	5.33503						●	●	●								●	●
ENSCAFG00000016744	MASP2	-2.37228						●	●	●	●	●
ENSCAFG00000012050	MCL1	1.77795	21	●		●			●		●						●		●
ENSCAFG00000004754	MCM10	5.43593								●	●				●				●
ENSCAFG00000004052	MCM2	3.48748					●		●	●	●	●
ENSCAFG00000002196	MCM3	2.48309					●		●	●	●	●						●	●	●
ENSCAFG00000006598	MCM4	3.34461					●		●	●	●	●
ENSCAFG00000001709	MCM5	3.29148					●		●	●	●	●
ENSCAFG00000005143	MCM6	2.39745					●		●	●	●	●
ENSCAFG00000014621	MECOM	3.57191			●				●	●	●	●				●			●	●
ENSCAFG00000019440	MECP2	-1.10549									●						●		●
ENSCAFG00000003398	MED25	-1.31457									●							●	●
ENSCAFG00000002334	MELK	5.34458								●	●							●	●
ENSCAFG00000007131	MERTK	-2.1								●	●					●			●
ENSCAFG00000003406	MET	5.41807	38	●	●	●	●		●	●	●	●				●	●	●	●	●
ENSCAFG00000013353	MGST3	4.39068		●					●	●	●	●				●			●	●
ENSCAFG00000013255	MKI67	5.62496	43							●	●						●	●	●
ENSCAFG00000003859	MKX	-3.89766								●				●					●
ENSCAFG00000004145	MLLT10	-1.57035									●					●			●
ENSCAFG00000024239	MLLT11	-1.40125									●					●			●
ENSCAFG00000000860	MLLT4	-1.24509		●	●				●		●					●			●
ENSCAFG00000008711	MME	-4.09846		●					●	●	●	●
ENSCAFG00000011197	MMP14	3.0701			●				●	●	●	●						●	●	●
ENSCAFG00000009421	MMP2	3.12356	18	●	●				●	●	●	●					●	●	●	●
ENSCAFG00000015063	MMP3	6.34714			●		●		●	●								●	●
ENSCAFG00000009905	MMP9	10.7016	57	●	●		●		●	●	●	●						●	●	●
ENSCAFG00000005148	MNX1	6.20156								●								●	●
ENSCAFG00000004496	MRC1	4.6068		●				●	●	●	●	●
ENSCAFG00000001154	MRTFA	1.05071									●					●			●
ENSCAFG00000010352	MS4A2	-6.48873			●				●	●	●	●					●		●	●
ENSCAFG00000002659	MSH2	1.00759			●				●		●							●	●
ENSCAFG00000000626	MSH5	-4.09587								●	●							●	●
ENSCAFG00000016607	MSN	2.96271		●	●				●	●	●	●						●	●	●
ENSCAFG00000011411	MST1	-1.27058									●						●		●
ENSCAFG00000010974	MST1R	3.51172								●	●					●			●
ENSCAFG00000009113	MT1	-5.08752								●	●					●			●
ENSCAFG00000023759	MT2A	-3.47509								●	●					●			●
ENSCAFG00000016558	MTHFR	-2.03774								●	●						●		●
ENSCAFG00000017037	MUC1	5.01487								●	●							●	●
ENSCAFG00000010172	MX1	3.32915		●					●	●	●	●
ENSCAFG00000010706	MXI1	-1.0083									●					●			●
ENSCAFG00000000230	MYB	3.39339			●	●			●	●						●	●		●
ENSCAFG00000001086	MYC	1.52212		●	●	●	●		●		●					●	●	●	●
ENSCAFG00000004966	MYD88	1.49441		●	●				●		●						●		●
ENSCAFG00000011619	MYH7	-3.50101						●	●	●	●	●
ENSCAFG00000029134	MYL12A	1.90789		●	●	●			●		●					●			●
ENSCAFG00000002741	MYO6	-1.59721									●							●	●
ENSCAFG00000007749	MYOF	4.68366								●	●							●	●
ENSCAFG00000009799	NCAPD3	2.80883	25							●	●			●					●
ENSCAFG00000011395	NCF1	4.12608		●	●			●	●	●	●	●
ENSCAFG00000013314	NCF2	4.37877		●	●			●	●	●	●	●
ENSCAFG00000001522	NCF4	3.75432		●	●			●	●	●	●	●
ENSCAFG00000006413	NCKAP1L	4.35271			●				●	●	●	●
ENSCAFG00000004075	NCOA1	-1.73679									●					●			●
ENSCAFG00000018395	NDC80	5.31998	55							●	●							●	●
ENSCAFG00000012012	NECTIN1	2.41084		●					●	●	●	●
ENSCAFG00000012136	NEK2	5.7134	46							●	●							●	●
ENSCAFG00000013506	NFE2L2	2.02395								●	●						●		●
ENSCAFG00000001520	NFIB	-1.51863									●				●				●
ENSCAFG00000011175	NKAIN1	3.68648								●	●							●	●
ENSCAFG00000000399	NKG2D	6.39973			●				●	●	●	●
ENSCAFG00000024691	NKX2-6	-6.08404								●								●	●
ENSCAFG00000009107	NKX3-1	-9.81076			●				●	●	●	●	●	●				●	●	●
ENSCAFG00000010686	NLRP3	5.38117		●					●	●	●	●					●		●	●
ENSCAFG00000016107	NOTCH3	2.27515		●					●	●	●	●
ENSCAFG00000004369	NOX4	3.85613								●	●							●	●
ENSCAFG00000016912	NPM1	2.02337								●	●						●		●
ENSCAFG00000006293	NR3C1	1.88631									●						●		●
ENSCAFG00000009532	NRAS	2.48245	21	●	●	●			●	●	●	●	●			●	●		●	●
ENSCAFG00000006371	NRG1	4.06658								●	●						●		●
ENSCAFG00000014951	NSD2	1.78345					●		●		●					●			●
ENSCAFG00000010354	NT5C2	2.52187								●	●						●		●
ENSCAFG00000002994	NT5E	5.29865								●	●							●	●
ENSCAFG00000009538	NUSAP1	3.73467	25							●	●				●			●	●
ENSCAFG00000023556	OAS1	2.03384		●					●	●	●	●
ENSCAFG00000023107	Oas2	6.03035		●					●	●	●	●
ENSCAFG00000008929	OAS3	3.50026		●					●	●	●	●
ENSCAFG00000003415	ODC1	3.91937		●					●	●	●	●						●	●	●
ENSCAFG00000004843	OLFM4	10.5949								●								●	●
ENSCAFG00000013495	OLR1	7.91792						●	●	●	●	●
ENSCAFG00000002309	OMD	-3.34606								●	●							●	●
ENSCAFG00000001256	OR14C36	18.2228								●				●					●
ENSCAFG00000003744	ORC1	2.54498					●		●	●	●	●
ENSCAFG00000003683	ORC6	3.35303					●		●	●	●	●			●				●	●
ENSCAFG00000012468	OSM	5.18994		●		●			●	●	●	●
ENSCAFG00000018648	OSMR	4.02775		●		●			●	●	●	●
ENSCAFG00000019359	P2RX1	-3.30513		●					●	●	●	●
ENSCAFG00000005630	P2RY2	5.65135								●	●						●		●
ENSCAFG00000002236	PAICS	2.085								●	●							●	●
ENSCAFG00000018154	PAK3	2.8001			●	●			●	●	●	●
ENSCAFG00000005685	PAK5	8.15646			●	●			●	●	●	●
ENSCAFG00000030772	PALB2	1.23193									●						●	●	●
ENSCAFG00000011568	PARD6B	2.75929		●					●	●	●	●
ENSCAFG00000000005	PARD6G	2.63686		●					●	●	●	●
ENSCAFG00000000876	PARVG	3.40682				●			●	●	●	●
ENSCAFG00000007309	PAX8	4.67478			●		●		●	●	●	●
ENSCAFG00000008369	PBK	5.64005	21							●	●				●			●	●
ENSCAFG00000030087	PCLAF	4.06548								●	●				●				●
ENSCAFG00000006030	PCNA	2.08976	21		●		●		●	●	●	●						●	●	●
ENSCAFG00000010803	PDE4DIP	-2.05458								●	●							●	●
ENSCAFG00000011193	PDGFA	-1.47938	31	●	●	●	●		●		●		●				●		●
ENSCAFG00000001356	PDGFB	1.72652		●	●	●			●		●		●			●	●	●	●
ENSCAFG00000002057	PDGFRA	5.90429		●	●	●			●	●	●	●	●			●	●	●	●	●
ENSCAFG00000018214	PDGFRB	2.39622		●	●	●			●	●	●	●	●			●	●		●	●
ENSCAFG00000009329	PDLIM2	2.03189								●	●							●	●
ENSCAFG00000012433	PER2	-3.59985		●			●		●	●	●	●
ENSCAFG00000030892	PERP	2.13027					●		●	●	●	●
ENSCAFG00000005468	PFKP	2.45079		●					●	●	●	●
ENSCAFG00000016797	PGD	1.59527		●					●		●						●		●
ENSCAFG00000011212	PIK3CA	1.50201	23	●	●	●			●		●		●			●	●	●	●
ENSCAFG00000007579	PIK3CB	1.16769		●	●	●			●		●		●				●	●	●
ENSCAFG00000019735	PIK3CD	3.605	29	●	●	●			●	●	●	●	●				●		●	●
ENSCAFG00000003977	PIK3CG	4.36049		●	●	●			●	●	●	●	●				●		●	●
ENSCAFG00000014978	PIK3R2	-1.3368	26	●	●	●			●		●		●						●
ENSCAFG00000017387	PIK3R5	3.90942		●	●	●			●	●	●	●	●						●	●
ENSCAFG00000015045	PINK1	-1.09712									●							●	●
ENSCAFG00000020217	PKD1L3	-1.69544									●						●		●
ENSCAFG00000006479	PKDCC	-3.49627								●	●					●			●
ENSCAFG00000017655	PKM	2.03105		●					●	●	●	●
ENSCAFG00000010484	PKP2	2.40374				●			●	●	●	●
ENSCAFG00000015082	PLA2G16	-2.02111								●	●							●	●
ENSCAFG00000013778	PLA2G4A	5.62659		●	●				●	●	●	●
ENSCAFG00000024815	PLA2G4D	7.51958		●	●				●	●				●					●
ENSCAFG00000002037	PLA2G7	5.77419								●	●							●	●
ENSCAFG00000015190	PLAU	6.4346		●			●		●	●	●	●					●		●	●
ENSCAFG00000004730	PLAUR	3.80638		●					●	●	●	●
ENSCAFG00000009036	PLCB2	3.02498		●	●				●	●	●	●
ENSCAFG00000005760	PLCB4	-2.48492		●	●				●	●	●	●
ENSCAFG00000019989	PLCG2	2.90934	23	●	●				●	●	●	●					●		●	●
ENSCAFG00000014679	PLEKHH3	-1.58285									●							●	●
ENSCAFG00000017658	PLK1	3.94743	71	●			●		●	●	●	●			●				●	●
ENSCAFG00000004713	PLK3	3.73568		●					●	●	●	●
ENSCAFG00000023829	PMAIP1	4.28196					●		●	●	●	●
ENSCAFG00000031382	PMEPA1	4.34891								●	●			●					●
ENSCAFG00000025384	PML	1.24515		●	●		●		●		●					●	●	●	●
ENSCAFG00000013521	POLA1	1.74269	28								●						●		●
ENSCAFG00000006215	POLE	1.87359	17		●				●		●						●	●	●
ENSCAFG00000006073	POSTN	4.38117								●	●							●	●
ENSCAFG00000014213	POU2AF1	6.54696								●	●					●			●
ENSCAFG00000004991	PPARG	5.43974			●		●		●	●	●	●						●	●	●
ENSCAFG00000002217	PPAT	2.0689								●	●						●		●
ENSCAFG00000010497	PPP1R12B	-2.04768		●	●	●			●	●	●	●
ENSCAFG00000014257	PPP2R2C	-8.03426		●	●	●			●	●	●	●
ENSCAFG00000008881	PRDM8	2.85028								●				●					●
ENSCAFG00000003653	PREP	1.10983									●						●		●
ENSCAFG00000014071	PRF1	4.735			●			●	●	●	●	●
ENSCAFG00000018614	PRKAA1	1.25605				●			●		●						●		●
ENSCAFG00000020319	PRKACB	-2.89158		●	●				●	●	●	●
ENSCAFG00000003952	PRKAR2B	-2.29905								●	●							●	●
ENSCAFG00000014823	PRKCI	-1.17039		●					●		●					●			●
ENSCAFG00000019381	PRKCZ	-1.91142		●	●				●		●							●	●
ENSCAFG00000015233	PROM1	5.86198					●		●	●	●	●						●	●	●
ENSCAFG00000019983	PRRX2	3.49955								●	●							●	●
ENSCAFG00000014388	PSAP	1.59429									●							●	●
ENSCAFG00000032433	PSCA	13.3139								●	●							●	●
ENSCAFG00000009963	PSMD14	2.21961			●				●	●	●	●
ENSCAFG00000004277	PTGIR	4.58487		●					●	●	●	●
ENSCAFG00000013762	PTGS2	8.6039	35	●	●				●	●	●	●					●	●	●	●
ENSCAFG00000008177	PTH	-4.31387								●							●		●
ENSCAFG00000001217	PTK2	1.7798		●	●	●	●		●		●					●			●
ENSCAFG00000003495	PTOV1	-1.6268									●							●	●
ENSCAFG00000014463	PTPN6	3.33059		●	●				●	●	●	●
ENSCAFG00000011265	PTPRC	5.06962	24		●				●	●	●	●					●		●	●
ENSCAFG00000009280	PTPRT	6.93134								●	●							●	●
ENSCAFG00000013915	PTS	-1.14029									●							●	●
ENSCAFG00000017264	PTTG1	5.32586	37	●	●		●		●	●	●	●			●				●	●
ENSCAFG00000008902	PTX3	3.21056								●	●							●	●
ENSCAFG00000000772	QKI	1.75907									●							●	●
ENSCAFG00000005814	RAB5A	1.26101		●	●			●	●		●							●	●
ENSCAFG00000015716	RAC1	1.59572	32	●	●	●		●	●		●							●	●
ENSCAFG00000005922	RAC3	-2.14713		●	●	●		●	●	●	●	●
ENSCAFG00000009220	RAD51	6.52339	28		●				●	●	●	●			●			●	●	●
ENSCAFG00000032422	RARRES1	3.52327								●	●						●		●
ENSCAFG00000008696	RBL1	1.85387					●		●		●							●	●
ENSCAFG00000016442	RDH11	2.59775								●	●			●					●
ENSCAFG00000014273	RDX	-2.22466		●	●				●	●	●	●
ENSCAFG00000002981	REL	2.03171					●		●	●	●	●				●		●	●	●
ENSCAFG00000025345	RELN	4.2307				●			●	●	●	●
ENSCAFG00000005605	RELT	3.50959		●					●	●	●	●
ENSCAFG00000023066	RHOA	1.63885	30	●	●	●			●		●					●		●	●
ENSCAFG00000005675	RNF213	2.13808								●	●					●			●
ENSCAFG00000003549	ROCK2	1.23744		●	●	●			●		●							●	●
ENSCAFG00000013811	RPE	1.25551									●							●	●
ENSCAFG00000019840	RPL13	-1.23397									●						●		●
ENSCAFG00000017373	RPS6KA6	-4.58833		●					●	●	●	●
ENSCAFG00000003604	RRAS	2.24717		●	●				●	●	●	●
ENSCAFG00000005945	RRM1	1.94705	19	●					●		●						●		●
ENSCAFG00000003409	RRM2	6.70178		●			●		●	●	●	●			●		●	●	●	●
ENSCAFG00000000602	RRM2B	-1.42747		●			●		●		●						●		●
ENSCAFG00000003293	RSAD2	8.31403		●					●	●	●	●
ENSCAFG00000002008	RUNX2	3.1374					●		●	●	●	●						●	●	●
ENSCAFG00000012903	RUNX3	4.12587								●	●						●	●	●
ENSCAFG00000000912	RXRB	-1.56888			●		●		●		●						●		●
ENSCAFG00000013336	RXRG	3.44387			●		●		●	●	●	●					●		●	●
ENSCAFG00000006715	RYK	1.04564									●					●			●
ENSCAFG00000010034	RYR2	-3.31922				●			●	●	●	●
ENSCAFG00000023324	S100A12	3.97737								●	●							●	●
ENSCAFG00000017557	S100A8	4.2533								●	●							●	●
ENSCAFG00000029470	S100A9	4.19794								●	●							●	●
ENSCAFG00000014333	S100P	5.24519								●	●							●	●
ENSCAFG00000009135	SAA1	8.92895								●	●						●		●
ENSCAFG00000005839	SATB1	-1.87278									●							●	●
ENSCAFG00000003833	SDC1	2.25504		●		●			●	●	●	●						●	●	●
ENSCAFG00000007112	SDCBP	1.86957									●					●			●
ENSCAFG00000012703	SEC14L2	-2.97851								●	●							●	●
ENSCAFG00000012675	SELENBP1	-3.03129								●	●							●	●
ENSCAFG00000011317	SELPLG	3.7134						●	●	●	●	●
ENSCAFG00000008668	SEPT11	2.09317			●				●	●	●	●
ENSCAFG00000018419	SEPT6	3.83154			●				●	●	●	●
ENSCAFG00000023582	SERPINB10	4.00043			●				●	●	●	●
ENSCAFG00000024647	SERPINB5	3.98331		●			●		●	●	●	●						●	●	●
ENSCAFG00000025512	SERPINB6	-2.34404			●				●	●	●	●
ENSCAFG00000013909	SERPINE1	5.72484		●			●		●	●	●	●					●	●	●	●
ENSCAFG00000016228	SERPINE2	4.0152								●	●							●	●
ENSCAFG00000003793	SESN1	-2.17105					●		●	●	●	●
ENSCAFG00000012290	SFN	2.80696					●		●	●	●	●
ENSCAFG00000003646	SFRP4	3.07118								●	●				●				●
ENSCAFG00000015753	SFTPD	11.0018						●	●	●	●	●
ENSCAFG00000000217	SGK1	3.90933				●			●	●	●	●
ENSCAFG00000007353	SGK3	2.27887				●			●	●	●	●
ENSCAFG00000011200	SGMS2	3.51911			●				●	●	●	●
ENSCAFG00000005806	SGO1	4.13253		●					●	●	●	●
ENSCAFG00000023763	SGPP2	-2.25815			●				●	●	●	●
ENSCAFG00000008601	SH2B3	2.75785								●	●						●		●
ENSCAFG00000009686	SIM2	-4.60459								●	●							●	●
ENSCAFG00000016732	SIPA1L1	2.09579		●					●	●	●	●
ENSCAFG00000029797	SIX1	-2.45032					●		●	●	●	●
ENSCAFG00000006054	SLC16A3	5.00979								●	●						●		●
ENSCAFG00000018384	SLC25A5	2.04806			●				●	●	●	●
ENSCAFG00000012739	SLC29A2	-2.28188								●	●						●		●
ENSCAFG00000002500	SLC2A1	2.82583		●	●				●	●	●	●					●		●	●
ENSCAFG00000010148	SLC45A3	5.0548		●			●		●	●	●	●		●				●	●	●
ENSCAFG00000013439	SLC5A1	-4.71539								●	●						●		●
ENSCAFG00000017567	SMAD2	1.39215	26	●	●		●		●		●						●	●	●
ENSCAFG00000016241	SMC1A	1.22112	20	●			●		●		●							●	●
ENSCAFG00000001531	SMO	-2.23914		●	●				●	●	●	●
ENSCAFG00000016091	SNCG	6.80838								●	●							●	●
ENSCAFG00000005306	SOCS3	2.3666		●	●				●	●	●	●						●	●	●
ENSCAFG00000000671	SOD2	1.64606									●						●	●	●
ENSCAFG00000011642	SOX2	-3.39676								●	●							●	●
ENSCAFG00000017855	SPARC	3.57438								●	●						●	●	●
ENSCAFG00000011859	SPC25	6.29348	20							●	●							●	●
ENSCAFG00000001227	SPDEF	-6.70423								●	●			●				●	●
ENSCAFG00000018081	SPECC1L-ADORA2A	3.94574								●	●					●			●
ENSCAFG00000008723	SPI1	4.12026			●		●		●	●	●	●				●			●	●
ENSCAFG00000023237	SPN	5.96424			●				●	●	●	●						●	●	●
ENSCAFG00000009569	SPP1	5.63165	32	●		●			●	●	●	●					●	●	●	●
ENSCAFG00000006250	SPRY4	4.91181								●	●							●	●
ENSCAFG00000005607	SPTLC3	3.34624			●				●	●	●	●
ENSCAFG00000001056	SQLE	3.33891								●	●							●	●
ENSCAFG00000010323	SRD5A1	-1.77721									●							●	●
ENSCAFG00000032023	SRD5A2	-3.18218			●				●	●	●	●	●	●	●			●	●	●
ENSCAFG00000002090	SRD5A3	2.27573								●	●							●	●
ENSCAFG00000001364	SRPK1	2.2594		●					●	●	●	●						●	●	●
ENSCAFG00000029796	SRR	18.9732								●								●	●
ENSCAFG00000029044	SRRM1	-1.10095									●					●			●
ENSCAFG00000018147	SS18	1.1243					●		●		●					●			●
ENSCAFG00000013755	SSTR1	-3.73193								●	●						●	●	●
ENSCAFG00000004031	STIL	4.4661								●	●					●			●
ENSCAFG00000005895	STIM1	-2.9455								●	●							●	●
ENSCAFG00000019538	STK11	-1.3806				●			●		●						●		●
ENSCAFG00000029191	STMN1	3.12888								●	●						●		●
ENSCAFG00000013417	STYK1	5.01166								●	●					●			●
ENSCAFG00000023655	SULT1C4	1.81118									●						●		●
ENSCAFG00000002171	SYK	2.58569		●	●	●			●	●	●	●				●	●	●	●	●
ENSCAFG00000002207	TAC1	-8.01281								●	●							●	●
ENSCAFG00000015000	TACC3	3.05714	26							●	●							●	●
ENSCAFG00000018132	TAF4B	2.08069		●					●	●	●	●
ENSCAFG00000004032	TAL1	4.56513								●	●					●			●
ENSCAFG00000017745	TBX2	3.1882								●	●							●	●
ENSCAFG00000028536	TBX20	4.91571								●	●			●					●
ENSCAFG00000009216	TBX3	-1.83861									●							●	●
ENSCAFG00000004011	TBXAS1	6.62152		●					●	●	●	●
ENSCAFG00000000990	TCF7	4.17078			●	●			●	●	●	●	●						●	●
ENSCAFG00000010972	TCIRG1	2.51127		●				●	●	●	●	●
ENSCAFG00000011493	TCTA	-1.91406									●					●			●
ENSCAFG00000001942	TEC	3.47119			●				●	●	●	●				●	●		●	●
ENSCAFG00000001095	TEF	-2.34627								●	●							●	●
ENSCAFG00000004592	TESK2	-4.53114								●	●					●			●
ENSCAFG00000010351	TFF1	8.77805								●								●	●
ENSCAFG00000014752	TFPI	4.35756								●	●						●		●
ENSCAFG00000012941	TFRC	4.43604		●				●	●	●	●	●
ENSCAFG00000005014	TGFB1	1.96901		●	●		●		●		●						●		●
ENSCAFG00000002528	TGFBR1	2.23081		●	●				●	●	●	●
ENSCAFG00000008869	TGM2	5.61739								●	●						●		●
ENSCAFG00000008704	THBS1	3.71218		●		●	●	●	●	●	●	●					●	●	●	●
ENSCAFG00000000874	THBS2	7.06703				●		●	●	●	●	●			●				●	●
ENSCAFG00000008975	THBS4	3.91575				●		●	●	●	●	●
ENSCAFG00000008853	TIAM1	4.83555		●	●				●	●	●	●
ENSCAFG00000015155	TIMP1	3.85131	18							●	●							●	●
ENSCAFG00000005294	TK1	5.22417								●	●				●			●	●
ENSCAFG00000008647	TKT	2.06247								●	●							●	●
ENSCAFG00000016905	TLN2	-2.18084		●	●	●			●	●	●	●
ENSCAFG00000024010	TLR1	4.01544		●					●	●	●	●
ENSCAFG00000008351	TLR2	3.02937		●	●	●		●	●	●	●	●
ENSCAFG00000011698	TLR7	3.87723		●					●	●	●	●					●		●	●
ENSCAFG00000023498	TLR8	4.88812		●					●	●	●	●					●		●	●
ENSCAFG00000016836	TMEM79	-1.58889									●							●	●
ENSCAFG00000010830	TMEM9	-1.61499									●					●			●
ENSCAFG00000012845	TMPRSS13	5.00099		●					●	●	●	●
ENSCAFG00000010190	TMPRSS2	6.15888		●			●		●	●	●	●		●				●	●	●
ENSCAFG00000012829	TMPRSS4	4.70894		●					●	●	●	●
ENSCAFG00000030508	TMSB4Y	1.68486			●				●		●							●	●
ENSCAFG00000000517	TNF	5.21348		●	●				●	●							●	●	●
ENSCAFG00000000267	TNFAIP3	2.86268		●	●				●	●	●	●
ENSCAFG00000000834	TNFRSF11B	5.29483		●	●				●	●	●	●
ENSCAFG00000023134	TNFRSF12A	4.30001		●					●	●	●	●
ENSCAFG00000019422	TNFRSF14	2.22979		●					●	●	●	●
ENSCAFG00000015197	TNFRSF1A	1.16694		●	●				●		●						●		●
ENSCAFG00000016422	TNFRSF1B	2.37264								●	●						●		●
ENSCAFG00000004675	TNFSF11	6.54268		●	●				●	●	●	●					●		●	●
ENSCAFG00000031735	TNFSF13B	2.75548		●					●	●	●	●					●		●	●
ENSCAFG00000030400	TNFSF9	5.67797		●					●	●	●	●
ENSCAFG00000012918	TNK2	-2.47933								●	●					●			●
ENSCAFG00000016090	TOP2A	5.62691	46							●	●				●		●	●	●
ENSCAFG00000016714	TP53	1.13947	103	●	●	●	●		●		●		●				●	●	●
ENSCAFG00000017311	TPM3	1.55211			●				●		●					●	●		●
ENSCAFG00000007075	TPX2	6.59023	19							●	●				●				●
ENSCAFG00000001586	TREM2	4.638			●				●	●	●	●
ENSCAFG00000017569	TRIM37	1.66707									●					●			●
ENSCAFG00000029897	TRPM2	5.27938								●	●							●	●
ENSCAFG00000019438	TSC2	-1.29259				●	●		●		●						●		●
ENSCAFG00000031005	TSLP	-3.75136		●					●	●	●	●
ENSCAFG00000004321	TSPAN1	4.33403								●	●							●	●
ENSCAFG00000014051	TSPAN7	-5.42331					●		●	●	●	●
ENSCAFG00000000450	TSPAN8	6.9244								●	●							●	●
ENSCAFG00000016080	TSPYL2	-2.93975								●	●						●		●
ENSCAFG00000019273	TSR1	1.48552									●					●		●	●
ENSCAFG00000013753	TTC6	-6.71374								●	●			●					●
ENSCAFG00000002842	TTK	5.91771					●		●	●	●	●				●		●	●	●
ENSCAFG00000008640	TUBA1B	1.93316						●	●		●						●		●
ENSCAFG00000016243	TUBA8	-2.05168						●	●	●	●	●
ENSCAFG00000000443	TUBB	2.08235						●	●	●	●	●					●		●	●
ENSCAFG00000019460	TUBB4B	1.81853						●	●		●						●		●
ENSCAFG00000018832	TUBB6	3.31632						●	●	●	●	●					●		●	●
ENSCAFG00000012469	TWIST2	3.45104		●					●	●	●	●						●	●	●
ENSCAFG00000014373	TXNRD2	-1.15561									●							●	●
ENSCAFG00000006697	TYROBP	4.486			●				●	●	●	●
ENSCAFG00000011716	UBASH3B	2.45907								●	●						●		●
ENSCAFG00000009745	UBE2C	5.91341	26							●	●				●				●
ENSCAFG00000003684	UCP1	-4.43208								●	●						●		●
ENSCAFG00000018934	UHRF1	3.16351	40							●	●							●	●
ENSCAFG00000006902	UPK1A	9.80896								●	●			●					●
ENSCAFG00000012319	UPK2	7.9329								●	●			●					●
ENSCAFG00000000843	UPK3A	11.0654		●					●	●	●	●						●	●	●
ENSCAFG00000018590	VAV1	1.98174			●	●			●		●					●			●
ENSCAFG00000020004	VCAM1	4.64464	31		●				●	●	●	●					●		●	●
ENSCAFG00000009103	VDR	2.54104		●					●	●	●	●					●	●	●	●
ENSCAFG00000001938	VEGFA	-2.37916	83	●	●	●			●	●	●	●					●	●	●	●
ENSCAFG00000004529	VIM	2.89652		●	●				●	●	●	●						●	●	●
ENSCAFG00000018672	VTN	-2.80777		●		●			●	●	●	●						●	●	●
ENSCAFG00000006841	WASF3	-2.43321			●				●	●	●	●
ENSCAFG00000001133	WISP1	3.17839								●	●					●			●
ENSCAFG00000029321	WNT5A	3.48782	20	●	●				●	●	●	●						●	●	●
ENSCAFG00000032632	WNT7A	10.979		●	●				●	●	●	●
ENSCAFG00000000789	WNT7B	7.21412		●	●				●	●	●	●
ENSCAFG00000008356	WWTR1	2.7862								●	●					●			●
ENSCAFG00000011091	XG	2.66966								●	●							●	●
ENSCAFG00000028577	XK	-2.04629								●	●							●	●
ENSCAFG00000004746	XRCC1	1.08084									●						●		●
ENSCAFG00000018290	XRCC3	-1.96959									●						●		●
ENSCAFG00000013549	YWHAG	2.16398		●		●	●		●	●	●	●
ENSCAFG00000013538	ZBTB16	-4.3896			●		●		●	●	●	●				●			●	●
ENSCAFG00000016341	ZBTB4	-2.1498								●	●							●	●
ENSCAFG00000020243	ZFHX3	-1.79256									●							●	●
ENSCAFG00000005530	ZFP36	1.35266			●				●		●							●	●
ENSCAFG00000000678	ZFPM2	5.83789		●					●	●	●	●
ENSCAFG00000019176	ZNF185	3.19131								●	●							●	●
ENSCAFG00000030979	ZNF195;ZNF429;ZNF519	2.11464								●	●					●			●
ENSCAFG00000008422	ZNF704	-2.75286								●	●							●	●
ENSCAFG00000017312	ZWILCH	1.83761	32								●				●				●
ENSCAFG00000018225		2.14805		●	●	●			●	●	●	●				●			●	●
ENSCAFG00000014869		2.30515		●	●	●	●		●	●	●	●
ENSCAFG00000006595		5.85436		●			●		●	●								●	●
ENSCAFG00000032447		-2.77225								●						●			●
ENSCAFG00000002106		1.98537																●	●
ENSCAFG00000029709		2.44387								●	●					●			●
ENSCAFG00000023832		3.04101								●	●							●	●
ENSCAFG00000018235		7.4355								●								●	●
861	853	861	95	341	293	129	98	62	518	700	825	428	34	31	40	122	212	328	602	169
